# Supplementary material for: Toward a Population-Based Breast Cancer Risk Stratification Approach? The Needs and Concerns of Healthcare Providers
Source: J Pers Med. 2021 Jun 10;11(6):540. doi: 10.3390/jpm11060540 (PMC8228184; doi:10.3390/jpm11060540)
Supplement: Supplementary file 1 [file jpm-11-00540-s001.zip]

Archive with 1 entries (1 files):
- jpm-1228080-supplementary.pdf
